# Supplementary material for: Aphelenchoides besseyi Ab-FAR-1 Interacts with Arabidopsis thaliana AtADF3 to Interfere with Actin Cytoskeleton, and Promotes Nematode Parasitism and Pathogenicity
Source: Int J Mol Sci. 2022 Oct 14;23(20):12280. doi: 10.3390/ijms232012280 (PMC9603084; doi:10.3390/ijms232012280)
Supplement: Supplementary file 1 [file ijms-23-12280-s001.zip]

Archive with 1 entries (1 files):
- ijms-1853538-supplementary.pdf
